# Supplementary material for: Association of Renalase SNPs rs2296545 and rs2576178 with the Risk of Hypertension: A Meta-Analysis
Source: PLoS One. 2016 Jul 19;11(7):e0158880. doi: 10.1371/journal.pone.0158880 (PMC4951046; doi:10.1371/journal.pone.0158880)
Supplement: S1 File — (ZIP) [file pone.0158880.s001.zip]

Archive with 2 entries (2 files):
- meta-analysis-on-genetic-association-studies-form.docx
- PRISMA checklist.doc
