# Supplementary material for: Association of Renalase SNPs rs2296545 and rs2576178 with the Risk of Hypertension: A Meta-Analysis
Source: PLoS One. 2016 Jul 19;11(7):e0158880. doi: 10.1371/journal.pone.0158880 (PMC4951046; doi:10.1371/journal.pone.0158880)
Supplement: S3 File — (ZIP) [file pone.0158880.s003.zip]

Archive with 10 entries (9 files):
- Reasons for exclusion.docx
- 11 excluded  records/
- 11 excluded  records/2x Cristiano Fava et al. 2012.pdf
- 11 excluded  records/2x Master thesis of LuHong Li 2013.pdf
- 11 excluded  records/2x Xiaogang Li et al. 2014.pdf
- 11 excluded  records/2x Yang Wang et al. 2014.pdf
- 11 excluded  records/Anna Stec et al. 2012.pdf
- 11 excluded  records/Monika Buraczynska et al. 2011.pdf
- 11 excluded  records/Qi Zhao et al. 2007.pdf
- 11 excluded  records/Thumbs.db
