# Supplementary material for: Association of Renalase SNPs rs2296545 and rs2576178 with the Risk of Hypertension: A Meta-Analysis
Source: PLoS One. 2016 Jul 19;11(7):e0158880. doi: 10.1371/journal.pone.0158880 (PMC4951046; doi:10.1371/journal.pone.0158880)
Supplement: S1 Table — (XLSX) [file pone.0158880.s004.xlsx]

## Sheet: Sheet1
Supplement 4. Supplementary information about included studies in the present meta-analysis.
Study ID	Genotyping method	Case characteristics	Control characteristics	Subject selection criteria
Zhao et al. 2007	PCR-RFLP	n = 1317 HT; n = 655 men and 662 women; Han Chinese	n = 1269; n = 658 men and 611 women; Age matched; Han Chinese	Subjects with a clinical history of secondary hypertension,coronary heart disease, diabetes, and chronic kidney disease were excluded from the study. Participants were advised to avoid alcohol, cigarette smoking, coffee/tea, and exercise for at least 30 min before their BP measurement. Case: SBP≥150 mmHg, DBP ≥95 mmHg, or use of antihypertensive medication. Control: SBP<140 mmHg and DBP<90 mmHg f…
Buraczynska et al. 2011	PCR–RFLP	n = 681 T2DM with HT; Average age = 60.3 ± 18 y; Caucasians of Polish	n = 211 T2DM without HT; Average age = 60.3 ± 18 y; Caucasians of Polish	For the diagnosis of T2DM, one or more of the following conditions were met: the presence of classic symptoms of hyperglycemia (polyuria, polydipsia, weight loss), fasting plasma glucose ≥126 mg/dl or random plasma glucose ≥200 mg/dl, the use of insulin or oral hypoglycemic agents. Case: 1) SBP＞140 mmHg, DBP＞ 90 mmHg, or use of antihypertensive medication, 2) Secondary hypertension was excluded b…
Zhang et al. 2013	LDR-PCR	n = 311 Stroke with HT; Average age = 53.21 ± 8.75 y; Han Chinese	n = 196 Stroke without HT; Average age = 53.21 ± 8.75 y; Han Chinese	All ischemic stroke patients were diagnosed by a neurologist according to their clinical features and by auxiliary diagnosis, including computed tomography and/or magnetic resonance imaging. Subjects with cerebrovascular malformation or other etiology were excluded from the study. Case: SBP＞140 mmHg, DBP＞ 90 mmHg, or use of antihypertensive medication. Control: SBP<140 mmHg and DBP<90 mmHg.
Li et al. 2014	PCR-RFLP	n = 202 HT; n = 107 men and 95 women; Han Chinese	n = 232; n = 109 men and 123 women; Age matched; Han Chinese	Following patients were excluded: secondary hypertension, heart diseases (myocarditis, cardiomyopathy, pericarditis, valvular heart disease), diabetes or chronic kidney diseases, cerebral infarction, peripheral vascular diseases, autoimmune diseases and tumors. Case: SBP＞140 mmHg, DBP＞ 90 mmHg, or use of antihypertensive medication. Control: SBP<140 mmHg and DBP<90 mmHg.
Rezk et al. 2015	PCR-RFLP	n = 95 CKD with HT; Average age = 47.39±9.3 y; Caucasians of Egypt	n = 83 CKD without HT; Average age = 47.39±9.3 y; Caucasians of Egypt	Chronic kidney disease was diagnosed using Kidney Disease Outcomes Quality Initiative clinical practice guidelines for CKD. Exclusion criteria: Evidence of other causes like diabetes, immune complex disease, solitary kidney. Case: SBP＞140 mmHg, DBP＞ 90 mmHg, or use of antihypertensive medication. Control: SBP<140 mmHg and DBP<90 mmHg.
Yu et al. 2015	Taqman PCR	n = 290 HT; n = 152 men and 138 women; Han Chinese	n = 292; n = 151 men and 141 women; Age matched; Han Chinese	Subjects with a clinical history of secondary hypertension, hyperthyroidism, chronic kidney disease and OSAHSwere excluded from the study. Participants were advised to avoid alcohol, cigarette smoking, coffee/tea, and exercise for at least 1 hour before their BP measurement. Case: SBP＞140 mmHg, DBP＞ 90 mmHg, or use of antihypertensive medication. Control: SBP<140 mmHg and DBP<90 mmHg.
Stec et al. 2012	PCR–RFLP	n = 200 ESRD with HT; Average age = 54.60 ± 15.71 y; Caucasians of Polish	n = 169 ESRD without HT; Average age = 54.60 ± 15.71 y; Caucasians of Polish	Case: SBP＞140 mmHg, DBP＞ 90 mmHg, or use of antihypertensive medication. Control: SBP<140 mmHg and DBP<90 mmHg.
Zhang et al. 2015	Taqman PCR	n = 169 T2DM with HT; n = 93 men and 76 women; Course of diabetes = 10.8±0.8 y; Average age = 63.7 ± 0.9 y; Han Chinese	n = 56 T2DM without HT; n = 29 men and 26 women; Course of diabetes = 11.3±0.6 y; Average age = 60.1 ± 2.0 y; Han Chinese	Diagnosis of T2DM, one or more of the following conditions were met: fasting plasma glucose ≥126 mg/dl or random plasma glucose ≥200 mg/dl, the use of insulin or oral hypoglycemic agents. Case: SBP＞140 mmHg, DBP＞ 90 mmHg, or use of antihypertensive medication. Control: SBP<140 mmHg and DBP<90 mmHg.
